# Supplementary material for: Transcriptional activator TAp63 is upregulated in muscular atrophy during ALS and induces the pro-atrophic ubiquitin ligase Trim63
Source: eLife. 2016 Feb 26;5:e10528. doi: 10.7554/eLife.10528 (PMC4786414; doi:10.7554/eLife.10528)
Supplement: Supplementary file 2. — DOI: http://dx.doi.org/10.7554/eLife.10528.022 [file elife-10528-supp2.xlsx]

## Sheet: table A GE.A_vs_N-upregulated-f
Gene-Set Name	Number Changed	gene symbols
MYOD1_MOUSE(Source:ABS-PAZAR)	3	CHRNA1|CHRNG|MYOG
Myogenin(Source:Blais-Amadeus)	6	ANKRD1|CHRNG|MYBPH|MYOG|PRKAR1A|TNNI2
MyoD(Source:Cao-Amadeus)	3	CHRNA1|CHRNB1|MYOD1
STAT1_HUMAN(Source:STAT1_Rozowski-PAZAR)	5	FGGY|HDAC4|MTHFD2|NNMT|RUNX1
HIFALPHA(Source:Ortiz_Barahona-PAZAR)	3	IGFBP5|PKM|TSC22D3
P53_HUMAN(Source:p53_Eto_Smeenk-PAZAR)	4	AHDC1|FGGY|GADD45A|KCNN3
HNF6(Source:Odom-Amadeus)	3	ADH1B|EIF4A1|KDM5D
NR5A2_MOUSE(Source:Nr5a2_Heng-PAZAR)	3	CYP26B1|RHOB|SNTB1

## Sheet: Table B GE.ALS_vs_Ct-upregulate
Gene-Set Name	Number Changed	gene symbols
TERF2IP_MOUSE(Source:Rap1_Martinez-PAZAR)	28	ACSL4|AIG1|ALCAM|ALDH1A2|ALDH1L2|ARRDC3|CP|EFEMP1|EIF4G3|ERRFI1|ETV5|FAM198B|FST|GADD45A|GZMK|HAS2|HIF1A|IL1RL1|ITGA8|MGP|PCDH20|PDGFC|PDGFRA|PHEX|POSTN|TMSB4X|TTC9|XDH
HCC-G1S(Source:Whitfield-Amadeus)	30	ADAM22|ADAMTS1|ANKRD10|ARGLU1|ATRIP|BMI1|CCDC14|CPNE8|CREBZF|DEPDC7|DMTF1|EFHC1|FAM105A|GOLGA8A|KAZALD1|LMO4|LUC7L3|MDM1|NT5DC1|OSBPL6|PNN|POLD3|RAD51AP1|RBBP8|RUNX1|SKP2|SLBP|TOPBP1|TTC14|TTLL7
FOXA2_MOUSE(Source:Foxa2_Robertson-PAZAR)	16	CP|CYP7B1|DCUN1D1|ECT2|FOXO1|HSPA4L|IMPA1|INTU|MGARP|NBEA|NCEH1|PAG1|PEX5L|PLD1|POSTN|TTC14
MYOD1_MOUSE(Source:ABS-PAZAR)	4	ACTC1|CHRNA1|CHRNG|MYOG
P53_HUMAN(Source:p53_Eto_Smeenk-PAZAR)	27	ANKRD13C|C1orf105|CAPZA1|CASQ2|DDAH1|DNM3|EIF4G3|FCGR2A|FUBP1|FUCA1|GADD45A|KCNN3|LPHN2|MACF1|MSH4|NBPF1|NBPF10|PHACTR4|PRMT6|PTPRF|S100A6|SMG7|SNX7|SPATA6|SRGAP2B|UCK2|VAV3
TBX3_MOUSE(Source:Tbx3_Han-PAZAR)	22	FAM214A|FAT1|FGFR2|FOXO1|GALNT7|GREB1L|HMBOX1|ID3|KLF4|MYB|MYOF|NCAM1|PAK3|PAPPA|PCDH9|PEG3|RELN|SEMA6A|SEPT11|SPAG17|TNFRSF19|UTRN
Foxp3(Source:Marson-Amadeus)	103	ACSL4|ALG8|ANTXR2|APBB1IP|AQP11|ARHGEF12|BRE|C1GALT1|CATSPER2|CCNG2|CCPG1|CD2|CD47|CD53|CDK19|CEPT1|CHD1L|CMTM7|COBLL1|CPSF2|CYLD|CYTIP|DARS2|DENND4A|DTL|DUT|EFCAB2|ELK4|ELOVL5|ENOPH1|EPC2|EPT1|EVI2B|FAM72A|FAM98B|FBXO9|FEM1B|FGL2|FUBP1|FYB|GLIPR1|GLT8D2|GSR|HECTD2|HNRNPU|HSPA13|HSPA4L|ITM2B|KAT2B|KDELC2|KDM5B|LETMD1|LRRC8D|MAP3K1|MAP4K4|MDM1|MTMR1|NCF1|NSUN6|ORMDL1|OSBPL8|PARP4|PDCD2|PDIA3|POLD3…
E2F(Source:Ren-Amadeus)	4	DUT|FGF7|ID3|ZNF91
STAT1(Source:ORegAnno STAT1 ChIP-PAZAR)	27	AAK1|ADRA1A|AIM2|C3orf58|CDC14B|EFCAB7|FAP|FST|GBP1|HAS2|LACE1|LIMA1|LRRN3|MACF1|MRAS|MYRFL|NCOA1|NFKB2|PARVA|PDE1A|PLEKHA6|PLK2|RAD51B|SMAD9|ST8SIA4|STAMBPL1|STAT1
NFE2L2_MOUSE(Source:NRF2-PAZAR)	18	ABI1|ADAM23|ANKRD44|AOX1|CCDC93|ENAH|EYA1|GORAB|ITGA8|LAMC1|PAM|POU2F1|PPP1R12B|PRRX1|SLC9A2|SP110|TGFB2|WDR75
Myogenin(Source:Blais-Amadeus)	17	ANKRD1|ANXA5|CASQ2|CHRNG|DCLRE1C|HIST1H2BK|JAM2|MDM2|MYO10|MYOG|NBEA|NFE2L2|PAXIP1|PRKAR1A|PTPRK|SNAI2|SOCS2
miR124(Source:Lim-Amadeus)	13	AHR|BTG3|CD164|IQGAP1|ITGB1|LAMC1|MAN2A1|MPHOSPH9|OSBPL8|POLR3G|PTPN12|SSFA2|TNFRSF21

## Sheet: Table C GE.G93_vs_GCt-upregulat
Gene-Set Name	Number Changed	gene symbols
MYOD1_MOUSE(Source:ABS-PAZAR)	3	Chrna1|Chrng|Myog
MEF2A_MOUSE(Source:ABS-PAZAR)	3	Jun|Myf6|Myog
MEF2(Source:Blais-Amadeus)	3	Csrp3|Cyr61|Jun
SP1_MOUSE(Source:ABS-PAZAR)	4	Jun|Mt1|Ncam1|Rb1
SP1_HUMAN(Source:ABS-PAZAR)	3	Jun|Ncam1|Rb1
TBP_MOUSE(Source:ABS-PAZAR)	3	Mt1|Myf6|Myog
NFkB(Source:Schreiber-Amadeus)	8	C3|Erbb2ip|Jun|Lmna|Mid1ip1|Rb1|S100a4|Timp1
P53_HUMAN(Source:p53_Eto_Smeenk-PAZAR)	6	Fggy|Gadd45a|Laptm5|Lmna|Macf1|Notch2
ImmuneResponse(Source:GO-Amadeus)	14	C1qb|Cd74|Cfd|Ctss|Gbp6|H2-Aa|H2-Ab1|H2-Eb1|Ifit1|Mnda|Ptprc|Spg21|Spp1|Tgfb1
Myogenin(Source:Blais-Amadeus)	5	Ankrd1|Chrng|Myl4|Myog|Tnnt2
TERF2IP_MOUSE(Source:Rap1_Martinez-PAZAR)	5	Errfi1|Fst|Gadd45a|Mid1ip1|Spp1
MyoD(Source:Cao-Amadeus)	3	Chrna1|Chrnb1|Myod1
TBX3_MOUSE(Source:Tbx3_Han-PAZAR)	6	Ctnna1|Galnt7|Id3|Ncam1|Peg3|Trp53bp1
RB1_HUMAN(Source:RB_Chicas_growing-PAZAR)	5	Hmgn2|Id3|Laptm5|Macf1|Pgd
RB1_HUMAN(Source:RB_Chicas_quiescent-PAZAR)	5	Errfi1|Hmgn2|Jun|Laptm5|Pgd
SOX2_HUMAN(Source:Sox2_Fang-PAZAR)	4	Btg1|Cd82|Gadd45a|Runx1
RBL2_HUMAN(Source:P130_Chicas_quiescent_shRb-PAZAR)	5	Errfi1|Hmgn2|Id3|Macf1|Pgd

## Sheet: Table D GE.M105_vs_W105-upregul
Gene-Set Name	Number Changed	gene symbols
Myogenin(Source:Blais-Amadeus)	20	Ankrd1|Ankrd2|Chrng|Clic4|Fntb|Hist1h2bc|Lgals1|Mdm2|Mybph|Myc|Myl4|Myo10|Myog|Nfe2l2|Pdlim3|Rps18|Tbc1d1|Tnni1|Tnnt2|Xbp1
MYOD1_MOUSE(Source:ABS-PAZAR)	4	Chrna1|Chrng|Dmd|Myog
MEF2A_MOUSE(Source:ABS-PAZAR)	3	Jun|Myf6|Myog
MEF2(Source:Blais-Amadeus)	4	Csrp3|Cyr61|Jun|Per1
MyoD(Source:Cao-Amadeus)	10	Chrna1|Chrnb1|Fbl|Gns|Gstm1|Itgb1|Mapt|Musk|Myod1|Trmt1
miR106b(Source:Linsley-Amadeus)	9	Commd6|Dazap2|Dnajb6|Mapre3|Mknk2|Nubp1|Pon2|Rhoc|Tsr1
Nanog(Source:Boyer-Amadeus)	25	Actr1b|Amot|Cct7|Clic4|Ctgf|Cyp1b1|Eif3d|Klf6|Lars|Lrrn1|Mdm2|Mef2a|Myf5|Myf6|Perp|Psma1|Psmd14|Qars|Rpl21|Sf3b1|Son|Spg20|Tbk1|Thbs1|Usp3
NFkB(Source:Schreiber-Amadeus)	20	Arl6ip5|Cat|Dbi|Gtpbp4|Ilk|Ivns1abp|Jun|Lgals1|Lmna|Mapk6|Mid1ip1|Polb|Rb1|Rbbp4|Rpl27a|Rps28|Rps8|Sqstm1|Tln1|Tnfrsf1a
HIF1A_HUMAN(Source:HIF1A_Xia-PAZAR)	18	Actr1b|Dnajb2|Gbe1|Hnrnpk|Jun|Lox|Nop58|Rassf1|Rbm8a|Rell1|Rnf181|Rps8|Rrm2|Sap30|Sept7|Snd1|Stbd1|Uso1
Foxp3(Source:Marson-Amadeus)	66	Adam10|Akirin2|Clip1|Cstb|Ctgf|Ctps|Ctsd|D4Wsu53e|Dda1|Ddit4|Dnajc2|Dnajc8|Etf1|Fah|Fip1l1|Fyttd1|Gm5453|Gsr|Herc4|Hist2h2aa2|Hnrpdl|Hsph1|Kat2b|Kctd20|Kif5b|Klf6|Lrrc58|Map4k4|Mapk6|Nbr1|Nop58|Npc1|Nr1d1|Orm1|Prdx1|Prdx6|Prune|Psmb3|Psmc2|Psmd4|Rbl2|Rgs2|Rps26-ps1|Rrp12|Scp2|Sesn1|Sgk1|Slc20a1|Slc3a2|Syf2|Tgif1|Tial1|Tiparp|Tmem167|Tmem30a|Txn1|Ubap2l|Ubb|Ubxn4|Usp3|Wdr26|Wfs1|Xpa|Zbtb1|Znrf2|Zw…
YY1(Source:XiRen-Amadeus)	45	Abce1|Arpp19|Atf1|Cebpz|Ddx21|Dnajc7|Dnajc8|Dpm1|Eif3e|Ewsr1|Fntb|Ftsj3|Gdf5|Gnb2l1|Hist1h2bc|Hnrnpk|Nfe2l1|Nmt1|Nop16|Nop58|Npm1|Psma2|Psmb1|Psmb4|Psmb5|Psmb6|Psmb7|Psmc3|Psmd8|Rbm25|Rbm3|Rbm8a|Rpl41|Rps15a|Rps26|Rps27|Rps27a|Sfpq|Slc3a2|Srsf5|Tbc1d15|Trmt1|Ubxn4|Use1|Wdr13
P53_HUMAN(Source:p53_Smeenk-PAZAR)	14	Atf3|Btg2|Capn2|Ctps|Dhrs3|Gadd45a|Lmna|Macf1|Pex11b|Phlda3|Prdx1|Ptpn14|Rps27|Tsnax
